# Supplementary material for: In Silico Analysis and Development of the Secretory Expression of D-Psicose-3-Epimerase in Escherichia coli
Source: Microorganisms. 2024 Aug 1;12(8):1574. doi: 10.3390/microorganisms12081574 (PMC11356227; doi:10.3390/microorganisms12081574)
Supplement: Supplementary file 1 [file microorganisms-12-01574-s001.zip]

Archive with 4 entries (4 files):
- Figure S1.pdf
- Figure S2.pdf
- Supplementary data S1.pdf
- Supplementary data S2.pdf
